# Supplementary material for: Acute and Chronic Toxicity of Propylparaben in the Freshwater Snail Biomphalaria glabrata: Effects on Survival, Growth, Reproduction, and Histopathology
Source: Toxics. 2026 Feb 27;14(3):203. doi: 10.3390/toxics14030203 (PMC13030631; doi:10.3390/toxics14030203)
Supplement: Supplementary file 1 [file toxics-14-00203-s001.zip]

Archive with 1 entries (1 files):
- toxics-4151354-supplementary.pdf
